# Supplementary material for: Molecular mechanisms of action and potential biomarkers of growth inhibition of dasatinib (BMS-354825) on hepatocellular carcinoma cells
Source: BMC Cancer. 2013 May 30;13:267. doi: 10.1186/1471-2407-13-267 (PMC3680296; doi:10.1186/1471-2407-13-267)
Supplement: Additional file 1 — Densitometric quantitation of the blots of Figure 4. The expression ratio of phosphorylated protein to β-actin was quantified by ImageJ software respectively. Results represented the mean (±SD) of three experiments. * p < 0.05 as compared with the control (student’s t-test). [file 1471-2407-13-267-S1.xlsx]

## Sheet: Sheet1
	Additional file 1: Densitometric quantitation of the blots of figure 4
	Cell lines	Ratio of Density Dasatinib	Control	0.001uM	0.01uM	0.1uM	1uM	10uM
		p-FAK576/577/β-actin	0.81±0.41	0.12±0.05*	0.11±0.04*	0.22±0.10*	0.22±0.08*	0.13±0.05*
		p-FAK861/β-actin	0.34±0.12	0.33±0.22	0.61±0.33	0.62±0.41	0.54±0.21	0.00±0.00*
	Sk-Hep1	p-stat3/β-actin	1.05±0.52	1.03±0.61	1.02±0.45	1.12±0.44	1.11±0.50	0.53±0.10
		p-Src416/β-actin	0.84±0.41	0.83±0.32	0.79±0.21	0.68±0.10	0.16±0.11*	0.00±0.00*
		p-AKT473/β-actin	0.64±0.23	0.58±0.21	0.60±0.33	0.61±0.14	0.43±0.21	0.00±0.00*
		p-MAPK42/44/β-actin	1.45±0.38	1.42±0.32	1.31±0.16	1.34±0.28	1.35±0.48	1.22±0.25
		p-FAK576/577/β-actin	2.62±1.13	2.25±0.88	1.43±0.67	0.92±0.35*	0.90±0.20*	0.63±0.15*
		p-FAK861/β-actin	3.31±1.20	2.24±0.89	1.71±0.71	2.11±1.02	2.74±1.03	3.23±1.24
	Li-7	p-stat3/β-actin	1.02±0.46	0.91±0.35	0.88±0.25	0.84±0.31	0.81±0.28	0.82±0.22
		p-Src416/β-actin	0.44±0.11	0.23±0.09*	0.22±0.05*	0.00±0.00*	0.00±0.00*	0.00±0.00*
		p-AKT473/β-actin	0.71±0.21	0.71±0.33	0.68±0.24	0.68±0.14	0.56±0.21	0.45±0.10
		p-MAPK42/44/β-actin	1.34±0.51	1.32±0.48	1.28±0.21	1.29±0.37	1.33±0.56	1.03±0.33
		p-FAK576/577/β-actin	5.51±1.25	1.04±0.23*	1.21±0.45*	0.00±0.00*	0.00±0.00*	0.00±0.00*
		p-FAK861/β-actin	4.54±1.08	3.32±1.13	3.09±1.01	0.56±0.12*	0.00±0.00*	0.00±0.00*
	PLC\PRF\6	p-stat3/β-actin	0.75±0.21	0.72±0.30	0.78±0.13	0.78±0.19	0.69±0.10	0.63±0.27
		p-Src416/β-actin	0.54±0.05	0.53±0.17	0.57±0.23	0.22±0.03*	0.21±0.02*	0.12±0.02*
		p-AKT473/β-actin	1.52±0.46	1.33±0.41	0.61±0.04*	0.14±0.01*	0.00±0.00*	0.00±0.00*
		p-MAPK42/44/β-actin	3.71±1.33	2.73±0.79	2.79±0.91	2.75±0.58	2.67±0.36	0.11±0.06*
		p-FAK576/577/β-actin	0.16±0.03	0.13±0.04	0.15±0.10	0.14±0.11	0.16±0.06	0.00±0.00*
		p-FAK861/β-actin	0.52±0.08	0.51±0.17	0.21±0.15	0.47±0.12	0.70±0.32	0.00±0.00*
	HLE	p-stat3/β-actin	0.21±0.05	0.24±0.14	0.20±0.06	0.20±0.15	0.22±0.04	0.02±0.01*
		p-Src416/β-actin	0.50±0.23	0.51±0.11	0.19±0.08*	0.07±0.02*	0.00±0.00*	0.00±0.00*
		p-AKT473/β-actin	0.77±0.23	0.38±0.05*	0.39±0.14*	0.11±0.08*	0.00±0.00*	0.65±0.12
		p-MAPK42/44/β-actin	0.45±0.13	0.44±0.25	0.37±0.06	0.33±0.12	0.06±0.03	0.52±0.21
		p-FAK576/577/β-actin	1.58±0.58	1.03±0.42	0.79±0.29*	0.04±0.01*	0.02±0.01*	0.00±0.00*
		p-FAK861/β-actin	2.87±1.03	1.88±0.95	1.36±0.66	0.42±0.11*	0.73±0.34*	0.51±0.21*
	HLF	p-stat3/β-actin	0.38±0.12	0.37±0.15	0.38±0.27	0.35±0.09	0.37±0.16	0.36±0.25
		p-Src416/β-actin	0.88±0.13	0.70±0.21	0.54±0.17	0.17±0.03*	0.22±0.09*	0.01±0.01*
		p-AKT473/β-actin	1.19±0.22	1.14±0.38	1.05±0.40	0.78±0.11	0.89±0.16	0.86±0.20
		p-MAPK42/44/β-actin	0.52±0.11	0.50±0.29	0.47±0.12	0.47±0.25	0.47±0.12	0.29±0.16*
		p-FAK576/577/β-actin	0.08±0.05	0.45±0.12	0.36±0.17	0.12±0.05	0.02±0.01	0.00±0.00
		p-FAK861/β-actin	0.76±0.21	1.10±0.32	1.09±0.48	0.49±0.25*	0.19±0.05*	0.22±0.04*
	Hep3B	p-stat3/β-actin	0.76±0.26	0.73±0.28	1.39±0.52	1.22±0.44	1.09±0.22	0.00±0.00*
		p-Src416/β-actin	0.27±0.15	0.85±0.23	0.86±0.35	1.10±0.42	0.85±0.11	0.83±0.38
		p-AKT473/β-actin	0.77±0.18	1.18±0.43	1.18±0.27	0.98±0.34	0.54±0.13	0.15±0.10*
		p-MAPK42/44/β-actin	1.45±0.38	2.07±0.52	2.30±0.48	2.33±0.66	2.19±0.42	1.71±0.34
		p-FAK576/577/β-actin	0.20±0.15	0.21±0.04	0.25±0.1	0.22±0.18	0.23±0.05	0.21±0.08
		p-FAK861/β-actin	2.19±0.5	2.2±0.40	2.33±0.66	2.22±0.47	2.12±0.48	2.00±0.65
	HepG2	p-stat3/β-actin	0.76±0.18	0.79±0.33	0.78±0.12	0.76±0.29	0.72±0.14	0.68±0.09
		p-Src416/β-actin	0.56±0.20	0.54±0.15	0.51±0.30	0.65±0.23	0.47±0.14	0.46±0.21
		p-AKT473/β-actin	0.51±0.19	0.53±0.25	0.55±0.10	0.48±0.18	0.16±0.03*	0.00±0.00*
		p-MAPK42/44/β-actin	1.11±0.31	1.18±0.52	1.15±0.29	1.09±0.43	1.13±0.38	1.23±0.55
		p-FAK576/577/β-actin	1.73±0.30	1.23±0.21	1.21±0.43	0.52±0.10*	0.04±0.01*	0.03±0.01*
		p-FAK861/β-actin	1.17±0.44	1.16±0.26	1.10±0.19	1.11±0.29	1.08±0.16	0.58±0.33*
	HT-17	p-stat3/β-actin	0.47±0.20	0.45±0.11	0.42±0.09	0.35±0.17	0.36±0.06	0.12±0.03*
		p-Src416/β-actin	0.50±0.25	0.59±0.10	0.65±0.20	0.45±0.09	0.34±0.06*	0.18±0.02*
		p-AKT473/β-actin	0.60±0.25	0.55±0.14	0.56±0.18	0.55±0.10	0.50±0.10	0.42±0.15
		p-MAPK42/44/β-actin	1.15±0.35	1.17±0.26	1.37±0.43	1.37±0.33	1.40±0.28	1.24±0.42
		p-FAK576/577/β-actin	0.25±0.10	0.82±0.18*	1.11±0.22*	0.83±0.14*	1.01±.27*	0.89±0.21*
		p-FAK861/β-actin	0.13±0.05	0.05±0.05	0.02±0.04	0.11±0.05	0.54±0.11*	1.00±0.41*
	Huh-7	p-stat3/β-actin	0.79±0.24	0.76±0.16	0.76±0.34	0.80±0.48	0.81±0.18	0.22±0.05*
		p-Src416/β-actin	0.53±0.18	0.19±0.10*	0.21±0.14*	0.02±0.01*	0.02±0.01*	0.00±0.00*
		p-AKT473/β-actin	1.64±0.40	1.30±0.34	1.13±0.18	1.08±0.13	1.17±0.32	1.18±0.54
		p-MAPK42/44/β-actin	0.58±0.13	0.52±0.21	0.45±0.15	0.43±0.10	0.50±0.12	0.50±0.23
